# Supplementary material for: Bisphenol A Exposure in utero Disrupts Hypothalamic Gene Expression Particularly Genes Suspected in Autism Spectrum Disorders and Neuron and Hormone Signaling
Source: Int J Mol Sci. 2020 Apr 29;21(9):3129. doi: 10.3390/ijms21093129 (PMC7246794; doi:10.3390/ijms21093129)
Supplement: Supplementary file 1 [file ijms-21-03129-s001.zip]

Archive with 3 entries (2 files):
- ijms-765183-for publication-Supplemental Files/
- ijms-765183-for publication-Supplemental Files/BPA F1 paper Supplemental Figures.pdf
- ijms-765183-for publication-Supplemental Files/BPA F1 Supplemental Tables.xlsx
