# Supplementary material for: Bisphenol A Exposure in utero Disrupts Hypothalamic Gene Expression Particularly Genes Suspected in Autism Spectrum Disorders and Neuron and Hormone Signaling
Source: Int J Mol Sci. 2020 Apr 29;21(9):3129. doi: 10.3390/ijms21093129 (PMC7246794; doi:10.3390/ijms21093129)
Supplement: Supplementary file 1 [file ijms-21-03129-s001.zip › ijms-765183-for publication-Supplemental Files/BPA F1 Supplemental Tables.xlsx]

## Sheet: SuppTable1 BPA DEGs
Supplemental Table 1. Log fold change and adjusted-p or q values for all 259 differentially expressed genes in the F1 generation in either the STAR/featureCounts/DESeq2 or the Galaxy TopHat/Cuffdiff RNA-Seq workflows. F1 generation mice were exposed in utero to human-relevant doses of BPA. Genes shown in both cases are those with adjusted p or q values <0.05 and log fold change absolute values >0…
DESeq2/Galaxy Union Genes Information			DESeq2 DE Results			Galaxy CuffDiff DE Results
Gene	RefSeqID	Chr	lfc	pvalue	padj	log2fc	p_value	q_value
1500015O10Rik	NM_024283	1				1.79113	5e-05	0.00550494
1700001C02Rik	NM_029285	5				-1.18951	0.0006	0.0414579
2610028E06Rik	NR_015560	4				-1.2741	5e-05	0.00550494
4833415N18Rik	NR_126430	16				1.04533	0.0003	0.0243377
4833423E24Rik	NM_001081664	2				-1.28363	5e-05	0.00550494
4921525O09Rik	NR_045061	13				-1.05897	5e-05	0.00550494
4930413G21Rik	NR_045614	7				-1.23366	0.0001	0.00972718
A730046J19Rik	NR_040271	X				-0.627125	5e-05	0.00550494
Acss3	NM_001142804	10				-1.10597	0.0006	0.0414455
Aif1	NM_019467	17				0.636413	0.0005	0.0369594
Alas2	NM_009653	X				-1.21411	5e-05	0.0055033
Alas2	NM_001102446	X				-1.48208	0.00035	0.0055033
Aldh1a2	NM_009022	9				-0.729595	5e-05	0.0055033
Ano1	NM_001242349	7	-0.789455	9.98e-05	0.0164792
Ano3	NM_001128103	2				0.649621	5e-05	0.0055033
Aqp1	NM_007472	6				1.73014	5e-05	0.0055033
Arpp21	NM_028755	9				0.579368	0.0002	0.0174952
Atp2c2	NM_026922	8				0.952472	0.0007	0.047055
Avp	NM_009732	2				2.27371	5e-05	0.0055033
Avpr1a	NM_016847	10	-0.98801	2.2e-07	0.000116565	-1.0424	5e-05	0.0055033
Bhlhe22	NM_021560	3	0.699311	6.13e-05	0.0119256	0.73751	5e-05	0.0055033
Brs3	NM_009766	X				0.699997	5e-05	0.0055033
C130074G19Rik	NM_178692	1				-1.14464	5e-05	0.00550494
C1ql3	NM_153155	2	0.690517	0.000340644	0.04672	0.765177	5e-05	0.0055033
Cacng5	NM_001199301	11	-0.677284	4.76e-08	4.13e-05
Calb1	NM_009788	4	0.667856	5.95e-12	1.52e-08	0.660679	5e-05	0.0055033
Calcr	NM_001042725	6				0.594088	0.00015	0.0137835
Camk2n1	NM_025451	4				0.508049	5e-05	0.0055033
Camk4	NM_009793	18				0.530029	5e-05	0.0055033
Camkk2	NM_001199676	5				0.768239	5e-05	0.0055033
Capn11	NM_001013767	17	2.38894	6.99e-14	5.23e-10	2.75444	5e-05	0.0055033
Car12	NM_001306148	9				0.890955	5e-05	0.0055033
Casz1	NM_001159344	4				-0.530758	5e-05	0.0055033
Cbln1	NM_019626	8				0.892855	5e-05	0.0055033
Ccdc153	NM_001081369	9				-0.607136	0.0001	0.00972427
Cck	NM_031161	9				1.34545	5e-05	0.0055033
Cd4	NM_013488	6				0.864777	5e-05	0.0055033
Cdhr2	NM_001033364	13				0.775809	0.0001	0.00972427
Cdhr3	NM_001024478	12				-0.785624	0.0001	0.00972427
Cfap52	NM_027963	11				-0.729689	0.00075	0.0494211
Chat	NM_009891	14	-0.748752	4.46e-07	0.000228498	-0.767111	5e-05	0.0055033
Chrm1	NM_007698	19				0.595459	0.0006	0.0414455
Chrm2	NM_203491	6				-0.687564	5e-05	0.0055033
Chrna10	NM_001081424	7				-1.36161	0.00055	0.0389314
Cldn1	NM_016674	16				0.83297	5e-05	0.0055033
Cldn2	NM_016675	X				1.68777	5e-05	0.0055033
Clec3b	NM_011606	9				-0.676317	0.00055	0.0389314
Coch	NM_001198835	12	0.701258	7.54e-07	0.000340755	0.749695	5e-05	0.0055033
Col23a1	NM_153393	11	-0.54455	9.47e-08	6.55e-05	-0.530836	5e-05	0.0055033
Col27a1	NM_025685	4				0.540338	5e-05	0.0055033
Col6a3	NM_001243009	1	-0.944154	5.63e-05	0.0112222	-1.19498	5e-05	0.0055033
Col6a4	NM_026763	9				0.698148	5e-05	0.0055033
Col6a5	NM_001167923	9				0.627884	0.0001	0.00972427
Cplx3	NM_146223	9				0.983982	5e-05	0.0055033
Creb5	NM_172728	6				-0.743588	0.0001	0.00972427
Ctxn3	NM_001134697	18	-0.847326	8.49e-10	1.09e-06	-0.92631	5e-05	0.0055033
Cxcl10	NM_021274	5	-1.56984	7.17e-05	0.0131193
Cxcl5	NM_009141	5				-1.63198	0.0001	0.00972427
Cyp19a1	NM_007810	9	1.35063	1.8e-05	0.00453879	1.69298	5e-05	0.0055033
Cyp26b1	NM_001177713	6	0.821363	7.47e-06	0.00229483	0.848128	5e-05	0.0055033
Ddit4l	NM_030143	3				0.713172	5e-05	0.0055033
Ddr2	NM_022563	1				-0.606878	5e-05	0.0055033
Dgkg	NM_138650	16	-0.512546	5.72e-05	0.0112623	-0.526972	5e-05	0.0055033
Dlx1as	NR_002854	2	-0.759664	1.27e-08	1.3e-05
Dlx6os1	NR_015388	6				-0.653856	5e-05	0.0055033
Dnah6	NM_001164669	6				-0.800763	5e-05	0.0055033
Dnah9	NM_001099633	11				-0.610856	5e-05	0.0055033
Dynlrb2	NM_029297	8				-0.676558	0.0005	0.0369594
Egr1	NM_007913	18				0.618369	5e-05	0.0055033
Egr2	NM_010118	10				1.24021	5e-05	0.0055033
Elfn1	NM_175522	5	-0.55687	1.8e-05	0.00453879	-0.559791	5e-05	0.0055033
Enox2	NM_001271451	X				-1.26051	0.00075	0.0494211
Enpp2	NM_015744	15				0.894763	0.00025	0.0212203
Eomes	NM_010136	9	-1.49794	5.8e-07	0.000278318	-1.96973	5e-05	0.0055033
Esr1	NM_001302531	10				0.778649	5e-05	0.0055033
Esrrg	NM_011935	1				1.07214	5e-05	0.0055033
Exph5	NM_176846	9	0.852779	0.000273857	0.0393151	0.892781	5e-05	0.0055033
F5	NM_007976	1	1.56001	2.76e-06	0.000980231	1.90684	5e-05	0.0055033
Fam212b	NM_175398	3				0.53532	5e-05	0.0055033
Fam216b	NM_177629	14				-0.785877	5e-05	0.0055033
Fam46a	NM_001160378 or 9	9	0.51488	2.69e-06	0.000980231
Fezf2	NM_080433	14				-0.896051	0.0004	0.0307004
Fgf17	NM_008004	14				-1.16035	0.0001	0.00972427
Fgfbp1	NM_008009	5				-1.07021	0.00015	0.0137835
Fgfrl1	NM_054071	5				-0.892715	5e-05	0.0055033
Fgl2	NM_008013	5				-0.764828	5e-05	0.0055033
Fmo2	NM_018881	1				-0.915541	0.00015	0.0137835
Fmod	NM_021355	1				-0.605548	5e-05	0.0055033
Folr1	NM_008034	7	1.4441	0.000359381	0.048425
Fos	NM_010234	12				0.683688	5e-05	0.0055033
Fosl2	NM_008037	5				0.575421	5e-05	0.0055033
Frem3	NM_001167898	8	0.878926	5.3e-08	4.28e-05	0.951983	5e-05	0.0055033
Gabrd	NM_008072	4				0.827928	5e-05	0.0055033
Gadl1	NM_028638	9	-1.1615	0.000203555	0.0312536	-1.24339	5e-05	0.0055033
Gal	NM_010253	19				0.884768	5e-05	0.0055033
Gas2l2	NM_001013759	11				-1.04161	0.00055	0.0389314
Gbx1	NM_015739	5	-0.985878	9.86e-07	0.000432589	-1.13387	5e-05	0.0055033
Gbx2	NM_010262	1				0.663761	0.0001	0.00972427
Gldn	NM_177350	9				0.620433	5e-05	0.0055033
Glra3	NM_080438	8				0.583849	0.0002	0.0174952
Gm11549	NR_040411	3				1.70841	5e-05	0.0055033
Gm1673	NM_001033458	5				-0.783739	5e-05	0.0055033
Gm1821	NR_002875	14				-0.956697	5e-05	0.0055033
Gnrh1	NM_008145	14				-0.994844	5e-05	0.0055033
Gpr133	NM_001081342	5				-0.938058	5e-05	0.0055033
Gpr174	NM_001033251	X	1.41675	4.04e-05	0.00873718
Gpr88	NM_022427	3				0.531095	5e-05	0.0055033
Gprin3	NM_183183	6				-0.638466	5e-05	0.0055033
Greb1	NM_001252071	12	1.10972	7.94e-06	0.00239195
Grm2	NM_001160353	9				0.594056	5e-05	0.0055033
Hadhb	NM_001289799	5				-1.75469	5e-05	0.0055033
Hba-a1	NM_008218	11				-1.55908	5e-05	0.0055033
Hbb-bt	NM_008220	7				-1.51695	5e-05	0.0055033
Hbb-b1	NM_001278161	7				-1.34258	5e-05	0.0055033
Hdc	NM_008230	2				-0.762116	0.0002	0.0174952
Hrk	NM_007545	5	0.636513	6.76e-05	0.0126548	0.661275	5e-05	0.0055033
Hs3st2	NM_001081327	7	-0.650774	0.000269573	0.0390651	-0.638077	5e-05	0.0055033
Hspa1b	NM_010478	17				-0.886461	5e-05	0.0055033
Htr1a	NM_008308	13	-0.876515	6.17e-10	8.62e-07	-0.898868	5e-05	0.0055033
Igfbp4	NM_010517	11				0.521698	5e-05	0.0055033
Igfbpl1	NM_018741	4	-1.19047	3.32e-06	0.00110963	-1.22462	5e-05	0.0055033
Irx2	NM_010574	13				1.23442	0.0003	0.0243304
Itih2	NM_010582	2				-0.660254	5e-05	0.0055033
Kcne2	NM_134110	16				3.73703	5e-05	0.0055033
Kcng2	NM_001190373	18				-0.731234	5e-05	0.0055033
Kcnh4	NM_001081194	11				0.585384	0.00015	0.0137835
Kcns1	NM_008435	2				0.808637	0.0001	0.00972427
Kcns2	NM_001271704	15				0.610149	5e-05	0.0055033
Kcnv1	NM_026200	15				0.56491	5e-05	0.0055033
Kl	NM_013823	5				1.2742	5e-05	0.0055033
Klf10	NM_013692	15				0.612505	5e-05	0.0055033
Krt9	NM_201255	11				0.523777	0.0005	0.0369594
L3mbtl1	NM_001081338	2	0.559892	7.69e-05	0.0134164	0.523813	0.0002	0.0174952
Lamp5	NM_029530	2				0.844919	5e-05	0.0055033
Lancl3	NM_173414	X				-0.506023	0.0002	0.0174952
Lbhd2	NM_001101503	12				1.06851	5e-05	0.00550494
Lcat	NM_008490	8				0.538035	0.0001	0.00972427
Lcn2	NM_008491	2				-1.85162	0.0005	0.0369594
Lect1	NM_010701	14				0.603495	0.00015	0.0137835
Lpl	NM_008509	8				0.757088	5e-05	0.0055033
Lrrc55	NM_001033346	2	-0.536587	0.00019083	0.0299117	-0.57149	5e-05	0.0055033
Mamdc2	NM_174857	19				-0.712846	0.0007	0.047055
Medag	NM_027519	5				0.531664	0.0005	0.0369594
Met	NM_008591	6	-1.21161	9.1e-08	6.55e-05	-1.31626	5e-05	0.0055033
Mid1	NM_001290512	X				0.767216	0.00055	0.0389314
Mki67	NM_001081117	7				-0.770924	5e-05	0.0055033
Myh14	NM_001271538	7				-1.18024	0.00035	0.0279331
Myo3b	NM_177376	2				0.685633	0.00055	0.0389314
Myo5b	NM_201600	18				-0.830518	5e-05	0.0055033
Myoc	NM_010865	1				-0.889286	5e-05	0.0055033
Nell2	NM_001289653	15				0.516934	5e-05	0.0055033
Neurod1	NM_010894	2				1.04626	5e-05	0.0055033
Neurod2	NM_010895	11	2.13604	9.91e-08	6.55e-05	3.88849	0.00025	0.0212203
Neurod6	NM_009717	6	1.75552	1.01e-05	0.00298014	3.10229	0.00075	0.0494211
Nexn	NM_199465	3				0.900768	5e-05	0.0055033
Ngfr	NM_033217	11	-1.01781	5.46e-11	1.2e-07	-1.03439	5e-05	0.0055033
Nog	NM_008711	11	-0.685591	2.4e-05	0.0054969	-0.682633	0.0001	0.00972427
Npas4	NM_153553	19				0.566401	0.00015	0.0137835
Nptx2	NM_016789	5	0.778943	2.97e-06	0.00101377	0.874706	5e-05	0.0055033
Npy	NM_023456	6				0.631094	5e-05	0.0055033
Nr2f1	NM_010151	13	0.707945	2.81e-06	0.000980231	0.710304	5e-05	0.0055033
Nr2f2	NM_009697	7				1.27604	5e-05	0.0055033
Nr4a1	NM_010444	15				0.888763	5e-05	0.0055033
Nrgn	NM_022029	9				0.522796	5e-05	0.0055033
Ntn4	NM_021320	10	-0.644023	7.57e-05	0.013374	-0.661054	0.0001	0.00972427
Ntrk1	NM_001033124	3	-0.989364	9.33e-15	1.43e-10	-0.998669	5e-05	0.0055033
Otp	NM_011021	13	1.62542	3.92e-05	0.00860634	2.71319	0.0003	0.0243304
Otx2	NM_001286482	14				-3.44234	0.0001	0.00972427
Oxt	NM_011025	2				1.7225	5e-05	0.0055033
Papd5	NM_001164498	8				0.852618	5e-05	0.0055033
Pax6	NM_001244201	2				-1.95313	0.0002	0.0174952
Pcsk1n	NM_013892	X				-0.659679	5e-05	0.0055033
Pde3a	NM_018779	6	-0.808972	5.28e-05	0.0108046	-0.842624	5e-05	0.0055033
Pdlim3	NM_016798	8	-1.09864	2.12e-05	0.0050841	-1.1447	5e-05	0.0055033
Pgr15l	NM_001033361	X				0.533461	5e-05	0.0055033
Plcz1	NM_054066	6				0.903796	0.0003	0.0243304
Pld5	NM_176916	1	-0.861003	1.55e-10	2.64e-07	-0.988335	0.0004	0.0307004
Plxnd1	NM_026376	6				0.580918	5e-05	0.0055033
Pmepa1	NM_022995	2				0.518285	5e-05	0.0055033
Ppp1r1b	NM_144828	11				0.616418	5e-05	0.0055033
Prdm12	NM_001123362	2	-1.37408	4.84e-08	4.13e-05	-1.46593	5e-05	0.0055033
Prdm8	NM_029947	5	1.27301	5.41e-05	0.0109446	1.63957	5e-05	0.0055033
Prkcd	NM_011103	14	-1.06671	2.46e-10	3.79e-07	-1.11903	5e-05	0.0055033
Prkch	NM_008856	12				0.659122	5e-05	0.0055033
Ptprv	NM_007955	1				0.744547	0.0001	0.00972427
Ramp3	NM_019511	11				1.06929	5e-05	0.0055033
Rarres2	NM_027852	6	-0.550675	0.000205495	0.0312536
Rasd1	NM_009026	11	-0.773326	0.000337794	0.04672
Ret	NM_001080780	6				-0.569582	5e-05	0.0055033
Rgs14	NM_016758	13				0.514441	0.0001	0.00972427
Rgs22	NM_001195748	15				-0.892582	0.00015	0.0137835
Rnf112	NM_009548	11	0.516044	2.21e-06	0.000870269
Robo2	NM_175549	16	0.513357	5.68e-07	0.000278318
Rpl11	NM_025919	4				1.6024	5e-05	0.0055033
Rprml	NM_001033212	11				0.56455	0.0003	0.0243304
Rps23	NM_024175	13				3.02715	5e-05	0.0055033
Rps8	NM_009098	4				1.52963	5e-05	0.0055033
Rsad2	NM_021384	12				-0.980272	5e-05	0.0055033
Satb1	NM_001163630	17	-0.594369	1.78e-05	0.00453879
Satb2	NM_139146	1	2.08367	8.45e-13	2.6e-09	2.49124	5e-05	0.0055033
Scgn	NM_145399	13				0.83625	0.0004	0.0307004
Scn4b	NM_001013390	9				0.717703	5e-05	0.0055033
Scnn1a	NM_011324	6				-0.648882	0.00055	0.0389314
Serpina9	NM_027997	12				0.643531	5e-05	0.0055033
Sh3glb2	NM_139302	2				-2.41744	5e-05	0.0055033
Shisa6	NM_001034874	11	-0.916351	9.51e-11	1.83e-07	-0.946189	5e-05	0.0055033
Shmt2	NM_028230	10				0.830704	0.0006	0.0414455
Shox2	NM_001302358	3	1.56313	0.000137924	0.0218418	3.49343	5e-05	0.0055033
Sim1	NM_011376	10	2.28452	1.39e-13	5.33e-10	2.83052	5e-05	0.0055033
Slc10a4	NM_173403	5	-0.613833	0.00010193	0.0166569	-0.653564	5e-05	0.0055033
Slc14a2	NM_001110274	18	-1.13379	7.42e-05	0.0133385	-1.41749	5e-05	0.0055033
Slc17a7	NM_182993	7				2.02987	5e-05	0.0055033
Slc2a5	NM_019741	4				0.59211	0.00055	0.0389314
Slc30a3	NM_011773	5	1.32933	2.97e-08	2.85e-05	1.38632	5e-05	0.0055033
Slc4a5	NM_001166067	6				5.04185	0.00055	0.0389314
Slc5a7	NM_022025	17	-0.546927	1.03e-05	0.00298014	-0.565589	5e-05	0.0055033
Slc6a13	NM_144512	6				-0.523432	0.0005	0.0369594
Slc6a19	NM_028878	13	-1.22543	0.000294709	0.0419169	-1.95589	5e-05	0.0055033
Sln	NM_025540	9				-0.98228	0.0001	0.00972427
Sncg	NM_011430	14				-0.51774	0.0001	0.00972427
Sostdc1	NM_025312	12				0.670318	5e-05	0.0055033
Sp8	NM_177082	12	-1.37264	6.07e-07	0.000282621	-1.53489	5e-05	0.0055033
Sp9	NM_001005343	2	-0.718094	8.34e-05	0.0142418	-0.721058	5e-05	0.0055033
Spag5	NM_017407	11				0.501938	0.0004	0.0307004
Sst	NM_009215	16				0.528105	5e-05	0.0055033
Stac	NM_016853	9				-0.528694	0.00025	0.0212203
Stpg1	NM_030189	4				-0.921286	5e-05	0.0055033
Stx1a	NM_016801	5	0.515868	2.68e-06	0.000980231	0.55972	5e-05	0.0055033
Sv2b	NM_001109753	7	0.609206	4.75e-09	5.62e-06	0.760866	0.00055	0.0389314
Syndig1l	NM_001033334	12				0.633906	5e-05	0.0055033
Synm	NM_207663	7	-0.616975	1.02e-07	6.55e-05	-0.78142	0.00015	0.0137835
Synpo	NM_001109975	18				0.539001	5e-05	0.0055033
Tac2	NM_009312	10				1.59029	5e-05	0.0055033
Tcf7l2	NM_001142924	19	0.871981	7.76e-08	5.96e-05	1.37446	5e-05	0.0055033
Tesc	NM_021344	5				0.599697	5e-05	0.0055033
Th	NM_009377	7				0.584139	0.0001	0.00972427
Thbs4	NM_011582	13				-0.851126	0.00015	0.0137835
Tmem178	NM_026516	17	-0.524858	2.33e-05	0.00541266	-0.527941	5e-05	0.0055033
Tmem212	NM_001164437	3				-1.00498	5e-05	0.0055033
Tmem215	NM_001166009	4	0.612647	0.000253849	0.0378836	0.648814	5e-05	0.0055033
Top2a	NM_011623	11				-0.638849	0.00015	0.0137835
Tpt1	NM_009429	14				0.550971	5e-05	0.0055033
Traip	NM_011634	9				0.531924	0.0002	0.0174952
Trh	NM_009426	6				1.53783	5e-05	0.0055033
Trpc4	NM_001253682	3	-0.615668	4.96e-05	0.0102883	-1.92744	0.0003	0.0243304
Trpv4	NM_022017	5				1.21577	5e-05	0.0055033
Ttc21a	NM_028735	9				-0.559918	0.00075	0.0494211
Ttr	NM_013697	18				5.46415	5e-05	0.0055033
Ube2l6	NM_019949	2				-0.765461	5e-05	0.0055033
Unc13c	NM_001081153	9	0.782362	2.18e-07	0.000116565	0.79852	5e-05	0.0055033
Vip	NM_011702	10				0.8938	5e-05	0.0055033
Vipr1	NM_011703	9				1.01701	5e-05	0.0055033
Wdr86	NM_001081441	5				1.71038	0.0001	0.00972427
Wfikkn2	NM_181819	11				0.806432	0.0003	0.0243304
Xist	NR_001463/NR_001570	X	-1.54041	0.000131212	0.0209953
Zbtb16	NM_001033324	9				0.654648	5e-05	0.0055033
Zic1	NM_009573	9	-0.790569	1.95e-07	0.000110935	-0.80063	5e-05	0.0055033
Zic4	NM_009576	9	-0.601654	1.62e-06	0.000654062	-0.606243	5e-05	0.0055033
Zic5	NM_022987	14				-1.208	5e-05	0.0055033

## Sheet: Supp Table2 GOtop50
Supplemental Table 2: Top 50 most significant Gene Ontology categories. The union dataset of 250 DEGs showed significant over-representation in Biological Process, Molescular Function and Cellular Component using ToppFun analysis
Gene Ontology ID	Category	Name	p-value	q-value Bonferroni	Hit Count in Query List	Hit Count in Genome	Hit in Query List
GO:0007267	Biological Process	cell-cell signaling	6.247e-17	2.769e-13	67	1899	GABRD,NOG,TRH,MYO5B,AVP,AVPR1A,CXCL10,MYOC,ESR1,CYP19A1,SLC5A7,CHAT,SYNPO,SST,CHRM1,CHRM2,FGF17,MET,KCNG2,NELL2,STX1A,NEUROD1,NEUROD2,SV2B,SCN4B,NGFR,SLC17A7,TAC1,CHRNA10,CXCL5,GNRH1,NPY,SHISA6,FGFBP1,VIP,NPTX2,HTR1A,TCF7L2,CALB1,NRGN,FOLR1,CAMK4,NTRK1,GLRA3,ANO1,SOSTDC1,SCGN,GPR88,GRM2,CBLN1,AQP1,GAL,RGS14,TH,OXT,IGFBP4,KLF10,EGR1,EGR2,CPLX3,ROBO2,TRPV4,UNC13C,CACNG5,PAX6,SNCG,NPAS4
GO:0043005	Cellular Component	neuron projection	3.363e-14	1.591e-11	57	1624	GABRD,GLDN,NOG,MYO5B,AVP,MYOC,ESR1,CYP19A1,SLC5A7,LAMP5,CHAT,SYNPO,SLC30A3,CHRM1,CHRM2,MET,NELL2,STX1A,CAMK2N1,BRS3,SV2B,MYO3B,PPP1R1B,NGFR,SLC17A7,TAC1,CHRNA10,GNRH1,NPY,SHISA6,VIP,NPTX2,HTR1A,CALB1,CALCR,NRGN,FOS,NTRK1,GLRA3,RET,SCGN,GRM2,AQP1,CCK,RGS14,SLC6A13,TH,OTX2,OXT,ELFN1,CPLX3,ROBO2,TRPV4,UNC13C,SNCG,NEXN,HDC
GO:0098916	Biological Process	anterograde trans-synaptic signaling	4.676e-14	2.073e-10	41	891	GABRD,MYO5B,AVP,AVPR1A,SLC5A7,CHAT,SYNPO,SST,CHRM1,CHRM2,MET,STX1A,NEUROD2,SV2B,NGFR,SLC17A7,TAC1,CHRNA10,NPY,SHISA6,NPTX2,HTR1A,CALB1,NRGN,CAMK4,NTRK1,GLRA3,SCGN,GPR88,GRM2,CBLN1,RGS14,TH,OXT,EGR1,EGR2,CPLX3,UNC13C,CACNG5,SNCG,NPAS4
GO:0007610	Biological Process	behavior	7.432e-14	3.294e-10	37	739	NOG,TRH,AVP,AVPR1A,SLC10A4,GBX1,CHAT,SYNPO,MET,NEUROD2,BRS3,PPP1R1B,SLC17A7,TAC1,NPY,VIP,NPTX2,HTR1A,CALB1,NRGN,FEZF2,CAMK4,FOS,NTRK1,GPR88,CCK,ZIC1,GAL,RGS14,TH,THBS4,OXT,EGR1,EGR2,PAX6,SNCG,NPAS4
GO:0030424	Cellular Component	axon	1.562e-12	7.39e-10	37	817	GLDN,NOG,MYOC,ESR1,CYP19A1,SLC5A7,LAMP5,CHAT,SYNPO,SLC30A3,CHRM1,CHRM2,STX1A,SLC17A7,TAC1,CHRNA10,GNRH1,NPY,NPTX2,HTR1A,CALB1,CALCR,NRGN,NTRK1,RET,GRM2,AQP1,CCK,TH,OTX2,OXT,CPLX3,ROBO2,TRPV4,UNC13C,SNCG,NEXN
GO:0007611	Biological Process	learning or memory	3.585e-12	1.589e-08	23	317	NOG,CHAT,SYNPO,NEUROD2,PPP1R1B,SLC17A7,TAC1,VIP,NPTX2,CALB1,NRGN,CAMK4,FOS,NTRK1,GPR88,CCK,RGS14,TH,OXT,EGR1,EGR2,PAX6,NPAS4
GO:0050890	Biological Process	cognition	6.027e-12	2.672e-08	24	357	NOG,CHAT,SYNPO,CHRM1,NEUROD2,PPP1R1B,SLC17A7,TAC1,VIP,NPTX2,CALB1,NRGN,CAMK4,FOS,NTRK1,GPR88,CCK,RGS14,TH,OXT,EGR1,EGR2,PAX6,NPAS4
GO:0043025	Cellular Component	neuronal cell body	6.969e-12	3.296e-09	34	732	MYO5B,ESR1,CYP19A1,SLC5A7,CHAT,SYNPO,SST,CHRM2,MET,NELL2,CAMK2N1,BRS3,PPP1R1B,NGFR,AIF1,TAC1,CHRNA10,GNRH1,NPY,VIP,NPTX2,HTR1A,CALB1,CALCR,NRGN,NTRK1,GLRA3,RET,AQP1,CCK,GAL,TH,SNCG,HDC
GO:0036477	Cellular Component	somatodendritic compartment	3.657e-11	1.73e-08	41	1096	MYO5B,AVP,ESR1,CYP19A1,SLC5A7,CHAT,SYNPO,SST,SLC30A3,CHRM1,CHRM2,MET,NELL2,CAMK2N1,BRS3,PPP1R1B,NGFR,AIF1,TAC1,CHRNA10,GNRH1,NPY,VIP,NPTX2,HTR1A,CALB1,CALCR,NRGN,NTRK1,GLRA3,RET,SCGN,GRM2,AQP1,CCK,GAL,RGS14,TH,ELFN1,SNCG,HDC
GO:0099177	Biological Process	regulation of trans-synaptic signaling	4.688e-11	2.078e-07	28	540	MYO5B,CHAT,SYNPO,CHRM2,MET,STX1A,NEUROD2,NGFR,TAC1,SHISA6,NPTX2,HTR1A,CALB1,NRGN,NTRK1,GLRA3,SCGN,GRM2,CBLN1,RGS14,OXT,EGR1,EGR2,CPLX3,UNC13C,CACNG5,SNCG,NPAS4
GO:0045202	Cellular Component	synapse	9.075e-11	4.293e-08	48	1482	GABRD,MYO5B,ESR1,CYP19A1,RNF112,SLC10A4,SLC5A7,LAMP5,CHAT,SYNPO,RPS23,SLC30A3,CHRM1,CHRM2,MET,STX1A,CAMK2N1,SV2B,PPP1R1B,NGFR,SLC17A7,CHRNA10,GNRH1,NPY,SHISA6,NPTX2,HTR1A,CALB1,NRGN,CAMK4,GLRA3,SCGN,GRM2,CBLN1,AQP1,CCK,RGS14,TH,THBS4,OXT,ELFN1,CPLX3,PRKCD,UNC13C,CACNG5,SNCG,NPAS4,RPL11
GO:0005887	Cellular Component	integral component of plasma membrane	1.183e-09	5.598e-07	50	1710	GABRD,RAMP3,AVPR1A,CDHR2,ENPP2,CDHR3,TRPC4,SLC6A19,FGFRL1,PLXND1,SLC30A3,CHRM1,CHRM2,MET,KCNG2,STX1A,KL,GPR174,BRS3,SCN4B,SCNN1A,NGFR,KCNS1,KCNS2,CHRNA10,ADGRD1,SHISA6,KCNE2,VIPR1,HTR1A,CALCR,NTRK1,DDR2,GLRA3,ANO1,RET,GPR88,GRM2,AQP1,CLDN1,SLC2A5,KCNH4,KCNV1,LRRC55,SLC6A13,CD4,TRPV4,CACNG5,SLC4A4,SLC14A2
GO:0009719	Biological Process	response to endogenous stimulus	1.437e-09	6.371e-06	52	1834	PDE3A,NOG,RAMP3,TRH,AVP,AVPR1A,ESR1,ESRRG,FGFRL1,NR4A1,SST,CHRM1,CHRM2,PMEPA1,FGF17,KL,ALDH1A2,NGFR,AIF1,TAC1,GNRH1,FGFBP1,HTR1A,TCF7L2,FMOD,CALCR,RARRES2,FOLR1,FOS,NTRK1,FOSL2,GLRA3,SHMT2,SOSTDC1,LCAT,AQP1,NR2F1,CLDN1,GAL,TH,OTX2,CD4,OXT,KLF10,EGR1,EGR2,WFIKKN2,PRKCD,ROBO2,TRPV4,CLEC3B,NPAS4
GO:0006811	Biological Process	ion transport	4.684e-09	2.077e-05	53	1956	GABRD,TPT1,RAMP3,TRH,AVP,AVPR1A,CXCL10,SLC10A4,TRPC4,SLC6A19,SLC5A7,SLC30A3,CHRM1,STAC,KCNG2,STX1A,ATP2C2,SCN4B,SCNN1A,SLC17A7,KCNS1,KCNS2,TESC,CHRNA10,SHISA6,CA12,KCNE2,VIP,PLCZ1,HTR1A,CALCR,FOLR1,GLRA3,ANO1,SHMT2,LCN2,GRM2,AQP1,CCK,KCNH4,KCNV1,LRRC55,GAL,SLC6A13,CD4,OXT,SLN,PRKCD,TRPV4,CACNG5,SLC4A4,SNCG,ANO3
GO:0030900	Biological Process	forebrain development	1.493e-08	6.617e-05	22	445	NOG,AVPR1A,GBX2,EOMES,PRDM8,ALDH1A2,NEUROD1,BHLHE22,NPY,SATB2,TCF7L2,NRGN,FEZF2,AQP1,NR2F1,TH,OTP,OTX2,ZIC5,ROBO2,PAX6,NEUROD6
GO:0046873	Molecular Function	metal ion transmembrane transporter activity	2.08e-08	1.668e-05	27	630	SLC10A4,TRPC4,SLC6A19,SLC5A7,SLC30A3,STAC,KCNG2,STX1A,ATP2C2,SCN4B,SCNN1A,SLC17A7,KCNS1,KCNS2,TESC,CHRNA10,KCNE2,AQP1,KCNH4,KCNV1,LRRC55,GAL,SLC6A13,SLN,TRPV4,CACNG5,SLC4A4
GO:0043269	Biological Process	regulation of ion transport	2.705e-08	0.0001199	30	812	RAMP3,TRH,AVP,AVPR1A,CXCL10,TRPC4,CHRM1,STAC,KCNG2,ATP2C2,SCN4B,KCNS1,KCNS2,TESC,SHISA6,KCNE2,VIP,HTR1A,CALCR,CCK,KCNH4,KCNV1,LRRC55,GAL,CD4,OXT,SLN,PRKCD,CACNG5,SNCG
GO:0007613	Biological Process	memory	3.417e-08	0.0001515	13	154	NOG,CHAT,PPP1R1B,SLC17A7,TAC1,CALB1,CAMK4,CCK,RGS14,TH,OXT,EGR1,NPAS4
GO:0007420	Biological Process	brain development	4.395e-08	0.0001948	30	830	NOG,AVPR1A,GBX1,GBX2,EOMES,MET,PRDM8,ALDH1A2,NEUROD1,NEUROD2,BHLHE22,SLC17A7,AIF1,NPY,SATB2,TCF7L2,NRGN,FEZF2,CBLN1,AQP1,NR2F1,ZIC1,TH,OTP,OTX2,EGR2,ZIC5,ROBO2,PAX6,NEUROD6
GO:0030054	Cellular Component	cell junction	5.333e-08	2.523e-05	40	1352	GABRD,CDHR2,CDHR3,RNF112,TRPC4,RPS8,SLC5A7,FGFRL1,LAMP5,SYNPO,SLC30A3,CHRM1,CHRM2,STX1A,CAMK2N1,PDLIM3,SV2B,SCN4B,NGFR,SLC17A7,CHRNA10,HSPA1B,SHISA6,NRGN,SYNM,DDR2,GLRA3,GRM2,LCP1,CBLN1,CLDN2,CLDN1,RGS14,CPLX3,PRKCD,TRPV4,PRKCH,UNC13C,CACNG5,NEXN
GO:0098660	Biological Process	inorganic ion transmembrane transport	5.421e-08	0.0002403	35	1088	GABRD,RAMP3,CXCL10,SLC10A4,TRPC4,SLC6A19,SLC5A7,SLC30A3,STAC,KCNG2,STX1A,ATP2C2,SCN4B,SCNN1A,SLC17A7,KCNS1,KCNS2,TESC,CHRNA10,KCNE2,CALCR,GLRA3,ANO1,SHMT2,AQP1,KCNH4,KCNV1,LRRC55,GAL,SLC6A13,SLN,TRPV4,CACNG5,SLC4A4,ANO3
GO:0048699	Biological Process	generation of neurons	5.834e-08	0.0002586	47	1752	GLDN,NOG,MYO5B,MYOC,ENPP2,RNF112,DGKG,GBX1,GBX2,CHAT,PLXND1,CHRM1,CASZ1,EOMES,MET,PRDM8,ALDH1A2,NEUROD1,NEUROD2,BHLHE22,MYO3B,NGFR,GNRH1,NPY,SATB2,NPTX2,TCF7L2,FEZF2,FOLR1,NTRK1,SHOX2,RET,CBLN1,NR2F1,CCK,RGS14,TH,OTP,THBS4,OTX2,EGR2,PRDM12,ROBO2,TRPV4,PRKCH,PAX6,NEXN
GO:0098793	Cellular Component	presynapse	5.842e-08	2.763e-05	27	699	ESR1,CYP19A1,RNF112,SLC10A4,SLC5A7,LAMP5,CHAT,SLC30A3,CHRM1,CHRM2,STX1A,SV2B,SLC17A7,GNRH1,NPY,HTR1A,CALB1,GLRA3,SCGN,GRM2,AQP1,CCK,TH,OXT,CPLX3,UNC13C,SNCG
GO:0043679	Cellular Component	axon terminus	7.523e-08	3.558e-05	15	226	ESR1,CYP19A1,SLC30A3,CHRM1,CHRM2,GNRH1,NPY,CALB1,AQP1,CCK,TH,OXT,CPLX3,UNC13C,SNCG
GO:0051050	Biological Process	positive regulation of transport	7.842e-08	0.0003477	36	1157	RAMP3,TRH,MYO5B,AVP,AVPR1A,CXCL10,EXPH5,CYP19A1,SLC30A3,CHRM1,STAC,MET,NELL2,STX1A,ATP2C2,SCN4B,AIF1,TAC1,TESC,KCNE2,VIP,TCF7L2,CALCR,CAMK4,ANO1,AQP1,CCK,SPAG5,ZIC1,LRRC55,GAL,CD4,OXT,PRKCD,TRPV4,PAX6
GO:0006836	Biological Process	neurotransmitter transport	8.547e-08	0.0003789	18	333	TRH,SLC10A4,TRPC4,SLC6A19,SLC5A7,CHAT,CHRM2,STX1A,SV2B,SLC17A7,HTR1A,GLRA3,AQP1,SLC6A13,TH,CPLX3,UNC13C,SNCG
GO:0099565	Biological Process	chemical synaptic transmission, postsynaptic	9.452e-08	0.000419	14	198	GABRD,CHRM1,CHRM2,MET,STX1A,NGFR,SLC17A7,CHRNA10,SHISA6,NPTX2,GLRA3,CBLN1,CACNG5,NPAS4
GO:0009725	Biological Process	response to hormone	9.645e-08	0.0004276	34	1062	RAMP3,TRH,AVP,AVPR1A,ESR1,ESRRG,NR4A1,SST,CHRM1,CHRM2,PMEPA1,KL,ALDH1A2,AIF1,TAC1,GNRH1,CALCR,RARRES2,FOS,FOSL2,LCAT,AQP1,NR2F1,CLDN1,GAL,TH,CD4,OXT,EGR1,EGR2,PRKCD,ROBO2,TRPV4,NPAS4
GO:0050877	Biological Process	nervous system process	1.112e-07	0.0004927	44	1616	GABRD,NOG,AVP,AVPR1A,GBX1,CHAT,SYNPO,CHRM1,CHRM2,MET,STX1A,NEUROD2,COCH,MYO3B,PPP1R1B,SCNN1A,NGFR,SLC17A7,TAC1,CHRNA10,SHISA6,VIP,NPTX2,CALB1,NRGN,CAMK4,FOS,NTRK1,GLRA3,ANO1,GPR88,CBLN1,AQP1,CCK,RGS14,TH,OXT,EGR1,EGR2,CPLX3,PRDM12,CACNG5,PAX6,NPAS4
GO:0043270	Biological Process	positive regulation of ion transport	1.451e-07	0.0006434	18	345	RAMP3,TRH,AVP,AVPR1A,CXCL10,CHRM1,STAC,ATP2C2,SCN4B,TESC,KCNE2,CALCR,CCK,LRRC55,GAL,CD4,OXT,PRKCD
GO:0022008	Biological Process	neurogenesis	1.487e-07	0.0006591	48	1867	GLDN,NOG,MYO5B,MYOC,ENPP2,RNF112,TRPC4,DGKG,GBX1,GBX2,CHAT,PLXND1,CHRM1,CASZ1,EOMES,MET,PRDM8,ALDH1A2,NEUROD1,NEUROD2,BHLHE22,MYO3B,NGFR,GNRH1,NPY,SATB2,NPTX2,TCF7L2,FEZF2,FOLR1,NTRK1,SHOX2,RET,CBLN1,NR2F1,CCK,RGS14,TH,OTP,THBS4,OTX2,EGR2,PRDM12,ROBO2,TRPV4,PRKCH,PAX6,NEXN
GO:0001228	Molecular Function	DNA-binding transcription activator activity, RNA polymerase II-specific	1.622e-07	0.0001301	22	483	ESR1,ESRRG,GBX1,GBX2,NR4A1,EOMES,NEUROD1,NEUROD2,SATB2,TCF7L2,FEZF2,FOS,FOSL2,CREB5,ZIC1,OTX2,KLF10,EGR1,EGR2,PAX6,NEUROD6,NPAS4
GO:1901701	Biological Process	cellular response to oxygen-containing compound	1.654e-07	0.000733	38	1301	PDE3A,RAMP3,AVPR1A,CXCL10,ESR1,RNF112,NR4A1,CHRM1,CHRM2,MET,KL,ALDH1A2,NEUROD1,NGFR,AIF1,TESC,CXCL5,HTR1A,TCF7L2,CYP26B1,RARRES2,FOLR1,FOS,NTRK1,GLRA3,ANO1,SHMT2,RET,LCN2,AQP1,CLDN1,SLC2A5,TH,CAMKK2,KLF10,EGR1,PRKCD,NPAS4
GO:0060322	Biological Process	head development	1.773e-07	0.0007859	30	885	NOG,AVPR1A,GBX1,GBX2,EOMES,MET,PRDM8,ALDH1A2,NEUROD1,NEUROD2,BHLHE22,SLC17A7,AIF1,NPY,SATB2,TCF7L2,NRGN,FEZF2,CBLN1,AQP1,NR2F1,ZIC1,TH,OTP,OTX2,EGR2,ZIC5,ROBO2,PAX6,NEUROD6
GO:0006812	Biological Process	cation transport	2.042e-07	0.0009054	40	1423	TPT1,RAMP3,CXCL10,SLC10A4,TRPC4,SLC6A19,SLC5A7,SLC30A3,STAC,KCNG2,STX1A,ATP2C2,SCN4B,SCNN1A,SLC17A7,KCNS1,KCNS2,TESC,CHRNA10,SHISA6,KCNE2,VIP,PLCZ1,HTR1A,CALCR,ANO1,SHMT2,LCN2,AQP1,KCNH4,KCNV1,LRRC55,GAL,SLC6A13,CD4,SLN,TRPV4,CACNG5,SLC4A4,SNCG
GO:0042391	Biological Process	regulation of membrane potential	2.07e-07	0.0009178	22	517	GABRD,AVP,AVPR1A,MYOC,CHRM1,MET,STX1A,SCN4B,NGFR,SLC17A7,TAC1,CHRNA10,SHISA6,KCNE2,GLRA3,ANO1,GPR88,CBLN1,CCK,KCNH4,CACNG5,NPAS4
GO:0044306	Cellular Component	neuron projection terminus	2.392e-07	0.0001131	15	247	ESR1,CYP19A1,SLC30A3,CHRM1,CHRM2,GNRH1,NPY,CALB1,AQP1,CCK,TH,OXT,CPLX3,UNC13C,SNCG
GO:0007612	Biological Process	learning	2.438e-07	0.001081	13	182	NOG,SYNPO,NEUROD2,PPP1R1B,TAC1,NPTX2,NRGN,FOS,GPR88,CCK,RGS14,TH,NPAS4
GO:0010817	Biological Process	regulation of hormone levels	2.528e-07	0.001121	24	612	TRH,ESR1,CYP19A1,SLC5A7,CHAT,TTR,KCNG2,NELL2,STX1A,ALDH1A2,NEUROD1,TAC1,PCSK1N,VIP,HTR1A,TCF7L2,CYP26B1,ANO1,AQP1,GAL,EGR1,CPLX3,TRPV4,PAX6
GO:0043204	Cellular Component	perikaryon	2.595e-07	0.0001227	13	183	ESR1,SLC5A7,SYNPO,NELL2,NGFR,AIF1,CHRNA10,GNRH1,NPY,VIP,GLRA3,CCK,TH
GO:0014070	Biological Process	response to organic cyclic compound	3.348e-07	0.001484	33	1067	PDE3A,RAMP3,TRH,AVP,AVPR1A,CXCL10,ESR1,ESRRG,NR4A1,SST,CHRM1,CHRM2,PMEPA1,ALDH1A2,PPP1R1B,AIF1,TAC1,GNRH1,HTR1A,CALCR,FOLR1,FOS,FOSL2,SHMT2,LCAT,AQP1,NR2F1,CLDN1,TH,CD4,OXT,EGR1,NPAS4
GO:0007616	Biological Process	long-term memory	3.715e-07	0.001647	7	40	SLC17A7,TAC1,CALB1,CAMK4,RGS14,EGR1,NPAS4
GO:0007389	Biological Process	pattern specification process	3.9e-07	0.001729	21	493	ZBTB16,NOG,GBX2,EOMES,SP8,ALDH1A2,NEUROD1,BHLHE22,MID1,SATB2,CYP26B1,FEZF2,FOLR1,SOSTDC1,NR2F1,ZIC1,OTX2,EGR2,ROBO2,PAX6,IRX2
GO:0055082	Biological Process	cellular chemical homeostasis	4.631e-07	0.002053	30	926	TPT1,RAMP3,AVP,AVPR1A,CXCL10,ESR1,TRPC4,SYNPO,SLC30A3,NEUROD1,GPR174,TMEM178A,ATP2C2,NGFR,TAC1,ALAS2,TESC,CHRNA10,PLCZ1,TCF7L2,CALB1,CALCR,ANO1,LCN2,SCGN,TH,CD4,OXT,TRPV4,SLC4A4
GO:0019932	Biological Process	second-messenger-mediated signaling	4.778e-07	0.002118	24	634	PDE3A,RAMP3,AVPR1A,CXCL10,ESR1,CYP19A1,CHRM1,CHRM2,NEUROD1,NEUROD2,GPR174,ADGRD1,NPY,VIP,VIPR1,HTR1A,CALCR,ANO1,GRM2,AQP1,GAL,CAMKK2,CD4,RASD1
GO:0005179	Molecular Function	hormone activity	4.792e-07	0.0003843	11	126	TRH,AVP,SST,TTR,KL,GNRH1,NPY,VIP,CCK,GAL,OXT
GO:0008306	Biological Process	associative learning	4.795e-07	0.002125	10	106	NOG,SYNPO,NEUROD2,PPP1R1B,TAC1,NPTX2,NRGN,FOS,CCK,RGS14
GO:0097447	Cellular Component	dendritic tree	5.036e-07	0.0002382	27	779	MYO5B,AVP,CYP19A1,SLC5A7,SYNPO,SLC30A3,CHRM1,CHRM2,MET,NELL2,CAMK2N1,PPP1R1B,GNRH1,NPTX2,HTR1A,CALB1,NRGN,NTRK1,GLRA3,RET,SCGN,GRM2,CCK,RGS14,TH,ELFN1,HDC
GO:0019725	Biological Process	cellular homeostasis	5.19e-07	0.002301	33	1088	TPT1,RAMP3,AVP,AVPR1A,CXCL10,ESR1,TRPC4,SYNPO,SLC30A3,NELL2,NEUROD1,GPR174,TMEM178A,ATP2C2,NGFR,SLC17A7,TAC1,ALAS2,TESC,CHRNA10,PLCZ1,TCF7L2,CALB1,CALCR,ANO1,LCN2,SCGN,AQP1,TH,CD4,OXT,TRPV4,SLC4A4
GO:0055085	Biological Process	transmembrane transport	5.443e-07	0.002413	46	1830	GABRD,RAMP3,CXCL10,ESR1,SLC10A4,TRPC4,SLC6A19,SLC5A7,SLC30A3,STAC,MET,KCNG2,STX1A,SV2B,ATP2C2,SCN4B,SCNN1A,SLC17A7,KCNS1,KCNS2,TESC,CHRNA10,NPY,SHISA6,KCNE2,CALCR,FOLR1,GLRA3,ANO1,SHMT2,GRM2,AQP1,SLC2A5,KCNH4,KCNV1,LRRC55,GAL,SLC6A13,CPLX3,SLN,PRKCD,TRPV4,CACNG5,SLC4A4,SLC14A2,ANO3
